# Supplementary material for: Dual-Responsive Photonic Crystal Sensors Based on Physical Crossing-Linking SF-PNIPAM Dual-Crosslinked Hydrogel
Source: Gels. 2022 May 30;8(6):339. doi: 10.3390/gels8060339 (PMC9223110; doi:10.3390/gels8060339)
Supplement: Supplementary file 1 [file gels-08-00339-s001.zip]

Archive with 6 entries (6 files):
- Supporting information.pdf
- VideoS1.The SF-PNIPAM-IPN nanocomposite film (1mm).mp4
- VideoS2.The  SF-PNIPAM-IPN  nanocomposite film (2mm).mp4
- VideoS3.The  SF-PNIPAM-IPN nanocomposite film (5mm).mp4
- VideoS4.The SF-PNIPAM-IPN nanocomposite  on knuckle surface.mp4
- VideoS5.The SF-PNIPAM-IPN  film with knuckle movement.mp4
